# Supplementary material for: Indirect Effects of the Coping Power Intervention on Latent Suicidal Thoughts and Behaviors: an Integrative Data Analysis
Source: Prev Sci. 2026 May 11;27(4):590–608. doi: 10.1007/s11121-026-01918-y (PMC13198476; doi:10.1007/s11121-026-01918-y)
Supplement: Supplementary file 1 — (XLSX 28.4 KB) [file 11121_2026_1918_MOESM1_ESM.xlsx]

## Sheet: Conduct
Supplemental Table 1
Final BASC/ASEBA Conduct Problems MNLFA Item Parameters
Item	Item	Harmonized	Factor Loading (λ)	Threshold (τ; 0 to 1)	Threshold (1 to 2)	Threshold (2 to 3)	Age τ DIF	S3 τ DIF	S4 τ DIF	S9 τ DIF	S10 τ DIF	S11 τ DIF
TCP1	Deceives others	No	3.942	0.227	5.849	X
TCP3	Uses others' things without permission	No	2.489	0.435	3.924	X
TCP4	Has to stay after school for punishment	No	1.356	0.852	3.563	5.501				0.84
TCP5	Steals / Steals /Steals at school	Yes	1.886	2.951	5.216	X
TCP6	Sneaks around	No	2.652	0.155	3.453	6.217
TCP7	Lying or cheating / Cheats in school	Yes	1.749	1.018	4.099	X		1.38			-0.62
TCP9	Swearing or obscene language / Uses foul language	Yes	2.02	0.146	3.125	X					1.28	2.94
TCP11	Lies	No	3.714	-0.156	4.663	8.179
TCP12	Disobeys	No	2.928	-1.746	2.612	5.591	-0.13
TCP13	Doesn't seem to feel guilty after misbehaving / Shows a lack of concern for others' feelings	Yes	1.599	-0.841	1.947	X
TCP14	Skips classes at school	No	1.737	3.223	5.168	X
TCP15	Complains about police or other law enforcement officers	No	1.793	3.326	5.702	X
TCP16	Truancy or unexplained absence / Is truant	Yes	0.889	1.738	3.527	X
TCP17	Has been suspended from school	No	2.123	0.962	3.744	6.397
TCP18	Hangs around with others who get into trouble / Has friends who are in trouble	Yes	1.47	-1.138	1.45	X			0.96
*Predictors of DIF included sex, race, family income, age, and study membership dummy variables. If loading or threshold DIF is not included, there was not a significant finding at p <= .001.
S3 =

## Sheet: Aggression
Supplemental Table 2
Final BASC/ASEBA Aggression MNLFA Item Parameters
Item		Harmonized	Factor Loading (λ)	Threshold (τ; 0 to 1)	Threshold (1 to 2)	Threshold (2 to 3)
Threatens people / Threatens to hurt others	2	Yes	3.747	1.356	5.674	X
Temper tantrum or hot temper / Loses temper too easily	3	Yes	2.443	-0.236	2.518	X
Disobedient at school / Defies teachers	5	Yes	2.32	-1.26	1.972	X
Cruelty, bullying, or meanness to others / Bullies others	7	Yes	3.227	0.44	3.974	X
Seeks revenge on others	8	No	2.897	0.402	3.873	6.48
Physically attacks people / Hits other adolescents	10	Yes	2.601	0.346	4.204	X
Destroys property belonging to others / Breaks other children's things	12	Yes	1.858	1.907	4.757	X
Defiant, talks back to staff / Talks back to teachers	13	Yes	1.948	-0.666	1.899	X
*Predictors of DIF included sex, race, family income, age, and study membership dummy variables. If loading or threshold DIF is not included, there was not a significant finding at p <= .001.

## Sheet: Hyper
Supplemental Table 3
Final BASC/ASEBA Hyperactivity MNLFA Item Parameters
Item		Harmonized	Factor Loading (λ)	Threshold (τ; 0 to 1)	Threshold (1 to 2)	Threshold (2 to 3)	Gender λ DIF	Gender τ DIF	Age τ DIF	S8 τ DIF	S10 τ DIF	S11 τ DIF
THyp1	Rushes through assigned work	No	1.078	-1.469	0.918	2.493
THyp4	Showing off or clowing/Acts silly	Yes	1.671	-2.35	0.752	X
THyp5	Disturbs other pupils/Bothers other children when they are working	Yes	2.363	-2.002	1.415	X
THyp6	Impulsive or acts without thinking/Acts without thinking	Yes	2.348	-2.746	1.115	X
THyp7	Makes loud noises when playing	No	1.663	0.275	2.278	4.302
THyp8	Can't sit still, restless, or hyperactive/Is overly active	Yes	2.39	-0.665	1.921	X	-0.55	-0.163
THyp10	Talks out of turn/Calls out in class	Yes	2.92	-1.918	1.654	X		0.494		1.1
THyp12	Cannot wait to take turn	No	1.806	-0.6	2.348	4.278			-0.178		0.54	1.18
THyp13	Seeks attention while doing schoolwork	No	2.292	-1.561	1.489	X		0.429
*Predictors of DIF included sex, race, family income, age, and study membership dummy variables. If loading or threshold DIF is not included, there was not a significant finding at p <= .001.

## Sheet: Depression
Supplemental Table 4
Final BASC/ASEBA Depression MNLFA Item Parameters
Item		Harmonized	Factor Loading (λ)	Threshold (τ; 0 to 1)	Threshold (1 to 2)	Threshold (2 to 3)	Age τ DIF	S8 τ DIF
TDep2	Unhappy, sad, or depressed / Is sad	Yes	1.636	0.126	3.687
TDep3	Complains of loneliness / Says, "I don't have any friends"	Yes	3.504	3.969	6.776
TDep5	Feels worthless or inferior / Says, "I hate myself"	Yes	2.796	3.703				2.876
TDep6	Is pessimistic	No	1.537	-0.639	2.04	3.985
TDep7	Is easily upset	No	1.626	-1.328	1.393	3.396
TDep9	Cries a lot / Cries easily	Yes	1.592	1.596	3.64
TDep10	Feels or complains that no one loves him/her / Says, "Nobody likes me"	Yes	4.496	4.496	7.933
TDep11	Complains about being teased	No	1.822	0.412	2.896	4.731	-0.2
TDep12	Sulks a lot / Stays disappointed a long time if a favorite activity	Yes	1.505	-0.478	1.962
	is cancelled
TDep14	Says, "Nobody understands me."	No	2.362	2.847	5.399
*Predictors of DIF included sex, race, family income, age, and study membership dummy variables. If loading or threshold DIF is not included, there was not a significant finding at p <= .001.

## Sheet: Anxiety
Supplemental Table 5
Final BASC/ASEBA Anxiety MNLFA Item Parameters
Item		Harmonized	Factor Loading (λ)	Threshold (τ; 0 to 1)	Threshold (1 to 2)	Threshold (2 to 3)	S1 λ DIF	S8 λ DIF	S110λ DIF	Gender τ DIF	Race τ DIF	S11 τ DIF
TAnx1	Self-conscious or easily embarrassed / Worries about what other adolescents think	Yes	1.329	-1.088	1.419			-0.85		0.46
TAnx2	Is afraid of making mistakes / Says, "I'm afraid I will make a mistake"	Yes	1.562	1.529	4.219			1.206		0.489		1.348	1	ANX.BY	TANX1	1.329	0.091	14.665	0
TAnx3	Worries / Worries	Yes	2.909	-0.191	4.394								2	ANX.BY	TANX2	1.562	0.091	17.202	0
TAnx4	Worries about things that cannot be changed	No	1.706	0.204	3.292	5.373							3	ANX.BY	TANX3	2.909	0.238	12.225	0
TAnx5	Too fearful or anxious / Is fearful	Yes	2.586	1.745	5.838		0.874						4	ANX.BY	TANX4	1.706	0.087	19.542	0	0
TAnx7	Nervous, highstrung, or tense / Is nervous	Yes	1.948	0.06	3.455			1.601			-0.585		5	ANX.BY	TANX5	2.586	0.157	16.464	0	0
TAnx8	Bites nails	No	0.932	0.902	2.805	4.292							6	ANX.BY	TANX7	1.948	0.104	18.697	0	0
TAnx9	Expresses self-doubt before tests	No	1.177	0.04	2.763	4.454							7	ANX.BY	TANX8	0.932	0.079	11.749	0	0
TAnx10	Gets ill before a major school test	No	1.245	2.557	4.751								8	ANX.BY	TANX9	1.177	0.093	12.635	0	0
*Predictors of DIF included sex, race, family income, age, and study membership dummy variables. If loading or threshold DIF is not included, there was not a significant finding at p <= .001.													9	ANX.BY	TANX10	1.245	0.143	8.721	0
33	34		35	36	37	38	39	40	41	42	43	44	45	46	47	48	49	50	51	52	53
Thresholds	Thresholds		Thresholds	Thresholds	Thresholds	Thresholds	Thresholds	Thresholds	Thresholds	Thresholds	Thresholds	Thresholds	Thresholds	Thresholds	Thresholds	Thresholds	Thresholds	Thresholds	Thresholds	Thresholds	Thresholds
TANX1$1	TANX1$2		TANX2$1	TANX2$2	TANX3$1	TANX3$2	TANX4$1	TANX4$2	TANX4$3	TANX5$1	TANX5$2	TANX7$1	TANX7$2	TANX8$1	TANX8$2	TANX8$3	TANX9$1	TANX9$2	TANX9$3	TANX10$1	TANX10$2
-1.088	1.419		1.529	4.219	-0.191	4.394	0.204	3.292	5.373	1.745	5.838	0.06	3.455	0.902	2.805	4.292	0.04	2.763	4.454	2.557	4.751
0.113	0.118		0.109	0.162	0.182	0.313	0.103	0.141	0.207	0.166	0.291	0.133	0.176	0.081	0.124	0.209	0.087	0.129	0.205	0.146	0.243
-9.634	12.046		13.993	26.115	-1.051	14.023	1.973	23.363	25.948	10.541	20.051	0.451	19.593	11.159	22.632	20.493	0.459	21.381	21.766	17.488	19.511
0	0		0	0	0.293	0	0.048	0	0	0	0	0.652	0	0	0	0	0.647	0	0	0	0

## Sheet: Somatization
Supplemental Table 6
Final BASC/ASEBA Somatization MNLFA Item Parameters
Item		Harmonized	Factor Loading (λ)	Threshold (τ; 0 to 1)	Threshold (1 to 2)	Threshold (2 to 3)	S8 λ DIF	S10 λ DIF	S11 λ DIF	Gender τ DIF	Race τ DIF	Income τ DIF
TSom1	Visits the school nurse	No	1.654	-0.369	2.972				-0.786
TSom2	Complains of shortness of breath	No	1.611	3.606	5.573
TSom3	Headaches / Has headaches	Yes	2.491	1.455	5.3			0.571
TSom4	Is afraid of getting sick	No	2.318	3.607										1	SOM.BY	TSOM1	1.654	0.118	14.017	0
TSom5	Nausea, feels sick / Gets sick	Yes	2.688	0.749	5.262		-2.064							2	SOM.BY	TSOM2	1.611	0.125	12.913	0
TSom6	Complains about health	No	3.385	2.568	5.969	8.394								3	SOM.BY	TSOM3	2.491	0.123	20.271	0
TSom7	Aches or pains (not stomach or headaches) / Complains of pain	Yes	3.895	2.774	7.391									4	SOM.BY	TSOM4	2.318	0.243	9.533	0
TSom8	Stomachaches / Has stomach problems	Yes	2.992	2.884	6.176									5	SOM.BY	TSOM5	2.688	0.136	19.7	0
TSom9	Complains of being cold	No	1.097	1.753	4.385					0.521	0.996			6	SOM.BY	TSOM6	3.385	0.199	17.035	0
TSom10	Complains of being hot	No	1.232	1.186	4.263									7	SOM.BY	TSOM7	3.895	0.246	15.828	0
TSom11	Has fevers	No	1.816	2.679										8	SOM.BY	TSOM8	2.992	0.256	11.672	0
*Predictors of DIF included sex, race, family income, age, and study membership dummy variables. If loading or threshold DIF is not included, there was not a significant finding at p <= .001.														9	SOM.BY	TSOM9	1.097	0.082	13.407	0
														10	SOM.BY	TSOM10	1.232	0.097	12.682	0
														11	SOM.BY	TSOM11	1.816	0.139	13.064	0
31	32		33	34	35	36	37	38	39	40	41	42	43	44	45	46	47	48	49	50	51
Thresholds	Thresholds		Thresholds	Thresholds	Thresholds	Thresholds	Thresholds	Thresholds	Thresholds	Thresholds	Thresholds	Thresholds	Thresholds	Thresholds	Thresholds	Thresholds	Thresholds	Thresholds	Thresholds	Thresholds	Thresholds
TSOM1$1	TSOM1$2		TSOM2$1	TSOM2$2	TSOM3$1	TSOM3$2	TSOM4$1	TSOM5$1	TSOM5$2	TSOM6$1	TSOM6$2	TSOM6$3	TSOM7$1	TSOM7$2	TSOM8$1	TSOM8$2	TSOM9$1	TSOM9$2	TSOM10$1	TSOM10$2	TSOM11$1
-0.369	2.972		3.606	5.573	1.455	5.3	3.607	0.749	5.262	2.568	5.969	8.394	2.774	7.391	2.884	6.176	1.753	4.385	1.186	4.263	2.679
0.122	0.172		0.17	0.239	0.149	0.233	0.278	0.152	0.244	0.221	0.31	0.412	0.261	0.434	0.252	0.418	0.166	0.221	0.099	0.198	0.161
-3.035	17.233		21.188	23.323	9.76	22.751	12.964	4.911	21.565	11.606	19.23	20.397	10.609	17.013	11.43	14.777	10.562	19.853	11.963	21.538	16.592
0.002	0		0	0	0	0	0	0	0	0	0	0	0	0	0	0	0	0	0	0	0
