# Supplementary material for: Indirect Effects of the Coping Power Intervention on Latent Suicidal Thoughts and Behaviors: an Integrative Data Analysis
Source: Prev Sci. 2026 May 11;27(4):590–608. doi: 10.1007/s11121-026-01918-y (PMC13198476; doi:10.1007/s11121-026-01918-y)
Supplement: Supplementary file 2 — (TXT 2.59 KB) [file 11121_2026_1918_MOESM2_ESM.txt]

TITLE:  

DATA:
  FILE IS "C:\January Analyses\CP_MED.csv";

VARIABLE:
  NAMES ARE Female Black White GRADE AGE FAMINCOM sau
    scp iecp tier1 icp mcp id_u study schid_u wave_max
    num_wave wave_pct tc study_agg study_cp study_hyp
    study_dep study_anx study_som study_scp study_tier1
    study_mcp study_icp study_iecp sch_agg sch_cp sch_hyp
    sch_dep sch_anx sch_som sch_scp sch_tier1 sch_mcp
    sch_icp sch_iecp agg_sch_d cp_sch_d hyp_sch_d dep_sch_d
     anx_sch_d som_sch_d agg_d cp_d hyp_d dep_d anx_d
    som_d scp_r tier1_r mcp_r icp_r iecp_r psw_CP psw_agg
    psw_hyp psw_dep psw_anx psw_som agg0 agg1 agg2 agg3
    agg4 agg5 agg6 agg7 cp0 cp1 cp2 cp3 cp4 cp5 cp6 cp7
    hyp0 hyp1 hyp2 hyp3 hyp4 hyp5 hyp6 hyp7 dep0 dep1 dep2
    dep3 dep4 dep5 dep6 dep7 anx0 anx1 anx2 anx3 anx4 anx5
    anx6 anx7 som0 som1 som2 som3 som4 som5 som6 som7 prs0
    prs1 prs2 prs3 prs4 prs5 prs6 prs7 trs0 trs1 trs2 trs3
    trs4 trs5 trs6 trs7 study_1 study_2 study_3 study_4
    study_5 study_6 study_7 study_8 study_9 study_10 study_11
    A_cp a_cp_se B_cp b_cp_se A_agg a_agg_se B_agg b_agg_se
    A_hyp a_hyp_se B_hyp b_hyp_se A_dep a_dep_se B_dep b_dep_se
    A_anx a_anx_se B_anx b_anx_se A_som a_som_se B_som b_som_se
    b_cp_st b_agg_st b_hyp_st b_dep_st B_anx_st b_som_st b_cp_s
    b_agg_s b_hyp_s b_dep_s B_anx_s b_som_s b_cp_r b_agg_r
    b_hyp_r b_dep_r b_anx_r b_som_r;

  usevariables are  
  agg0-agg7 
  prs0-prs7 
  study_10 study_11

sch_scp sch_icp 
scp_r tier1_r mcp_r icp_r sch_iecp;

  weight = psw_agg;
  MISSING ARE ALL (-99);
  cluster = schid_u;     

define:
center study_10 study_11
 (grandmean);

ANALYSIS:
  TYPE IS complex;
  bootstrap=1000;
  ESTIMATOR IS mlr;
  ITERATIONS = 1000;
  CONVERGENCE = 0.000001;

model:

a_m b_m | agg0@0 agg1@1 agg2@2 agg3@3 agg4@4 agg5@5 agg6@6 agg7@7;
 
a_m on sch_scp sch_icp
scp_r tier1_r mcp_r icp_r sch_iecp
study_10 study_11;
a_m with b_m;

b_m on scp_r(a1);
b_m on tier1_r(a2);
b_m on mcp_r(a3);
b_m on icp_r(a4);
b_m on sch_iecp(a5);
b_m on sch_scp(a1s);
b_m on sch_icp(a4s);
agg0-agg7;

a_y b_y | prs0@0 prs1@1 prs2@2 prs3@3 prs4@4 prs5@5 prs6@6 prs7@7;
a_y with b_y;
prs0-prs7;
a_m with a_y;

b_y on b_m(b);
b_y on a_m;

b_y on scp_r(c1);
b_y on tier1_r(c2);
b_y on mcp_r(c3);
b_y on icp_r(c4);
b_y on sch_iecp(c5);
b_y on sch_scp(c1s);
b_y on sch_icp(c4s);

[b_m](m_int);
[b_y](y_int);

model indirect:
   b_y ind b_m scp_r;
   b_y ind b_m mcp_r;
   b_y ind b_m icp_r;
   b_y ind b_m sch_iecp;
   b_y ind b_m sch_scp;
   b_y ind b_m sch_icp;

OUTPUT:  sampstat cinterval(bcboot);
